# Supplementary material for: Molecular Basis for Mambalgin-2 Interaction with Heterotrimeric α-ENaC/ASIC1a/γ-ENaC Channels in Cancer Cells
Source: Toxins (Basel). 2023 Oct 13;15(10):612. doi: 10.3390/toxins15100612 (PMC10610865; doi:10.3390/toxins15100612)
Supplement: Supplementary file 1 [file toxins-15-00612-s001.zip]

Archive with 1 entries (1 files):
- toxins-2617299-supplementary.pdf
